# Supplementary material for: Bay watch: Using unmanned aerial vehicles (UAV’s) to survey the box jellyfish Chironex fleckeri
Source: PLoS One. 2020 Oct 29;15(10):e0241410. doi: 10.1371/journal.pone.0241410 (PMC7595306; doi:10.1371/journal.pone.0241410)
Supplement: S1 Data — (CSV) [file pone.0241410.s004.csv]

running_haul_number	method	detected	non_detected	total_present	max_percent_detected	max_detection_decimal	treatment	site	cloud_cover	sea_temparature_deg	visibility_m	wind_speed_mpers	wind_direction_deg	wind_direction_group	wind_gust	mode_size	haul_number
1	Post-field	1	13	14	7	0.071	7.5	w	0.125	30	1.75	4.5	350	1	5	2.5	14
1	Post-field	1	13	14	7	0.071	9.5	w	0.125	30	1.75	4.5	350	1	5	2.5	14
2	Post-field	0	9	9	0	0	7.5	w	0.125	30	1.75	4.5	350	1	5	3.5	9
2	Post-field	0	9	9	0	0	9.5	w	0.125	30	1.75	4.5	350	1	5	3.5	9
3	Post-field	0	15	15	0	0	7.5	w	0.125	30	1.75	4.5	350	1	5	2.8	15
3	Post-field	0	15	15	0	0	9.5	w	0.125	30	1.75	4.5	350	1	5	2.8	15
4	Post-field	0	3	3	0	0	7.5	w	0.125	29.5	1.7	3	90	0	3.5	3	3
4	Post-field	0	3	3	0	0	9.5	w	0.125	29.5	1.7	3	90	0	3.5	3	3
5	Post-field	0	3	3	0	0	7.5	w	0	29.5	1.7	3	90	0	3.5	2.5	3
5	Post-field	0	3	3	0	0	9.5	w	0	29.5	1.7	3	90	0	3.5	2.5	3
6	Post-field	0	17	17	0	0	7.5	w	0	30	1.75	3.2	40	0	4.5	2.5	17
6	Post-field	0	17	17	0	0	9.5	w	0	30	1.75	3.2	40	0	4.5	2.5	17
7	Post-field	1	0	1	100	1	7.5	w	1	31.5	1.5	1.5	120	1	2.5	9	1
7	Post-field	1	0	1	100	1	9.5	w	1	31.5	1.5	1.5	120	1	2.5	9	1
8	Post-field	6	0	6	100	1	7.5	n	1	31.5	1.5	1.5	120	1	2.5	6	6
8	Post-field	6	0	6	100	1	9.5	n	1	31.5	1.5	1.5	120	1	2.5	6	6
9	Post-field	12	0	12	100	1	7.5	n	0.75	31.5	1.5	1.5	120	1	2.2	7	12
9	Post-field	12	0	12	100	1	9.5	n	0.75	31.5	1.5	1.5	120	1	2.2	7	12
10	Post-field	5	8	13	38	0.385	7.5	n	0.625	31.5	1.5	1.5	240	0	2.2	5	13
10	Post-field	6	7	13	46	0.462	9.5	n	0.625	31.5	1.5	1.5	240	0	2.2	5	13
11	Post-field	2	0	2	100	1	7.5	n	0.025	30.4	1.3	2	145	1	2.5	7	2
11	Post-field	0	2	2	0	0	9.5	n	0.025	30.4	1.3	2	145	1	2.5	7	2
12	Post-field	1	0	1	100	1	7.5	n	0.375	30.4	1.25	3.2	150	1	5.6	6	1
12	Post-field	1	0	1	100	1	9.5	n	0.375	30.4	1.25	3.2	150	1	5.6	6	1
13	Post-field	4	0	4	100	1	7.5	n	0.375	30.4	1	3	110	1	4.3	7	4
13	Post-field	2	2	4	50	0.5	9.5	n	0.375	30.4	1	3	110	1	4.3	7	4
14	Post-field	2	1	3	67	0.667	7.5	n	0.75	30	1.25	3	120	1	7	10	3
14	Post-field	3	0	3	100	1	9.5	n	0.75	30	1.25	3	120	1	7	10	3
