# Supplementary material for: Bay watch: Using unmanned aerial vehicles (UAV’s) to survey the box jellyfish Chironex fleckeri
Source: PLoS One. 2020 Oct 29;15(10):e0241410. doi: 10.1371/journal.pone.0241410 (PMC7595306; doi:10.1371/journal.pone.0241410)
Supplement: S1 Script — (R) [file pone.0241410.s008.R]

##Bay watch: Using unmanned aerial vehicles to survey box jellyfish Chironex Fleckeri
#Rowley etal. 2020
#R code

##ANOVA and mixed models
read.csv("jelly_size.csv")
size_mod<-aov(size~location,data=jelly_Size)
summary(size_mod)
plot(size_mod)

read.csv("jelly_glm.csv")
haul_data<-subset(jelly_glm, treatment==7.5)
haul_mod<-aov(haul_number~site,data=haul_data)
summary(haul_mod)
plot(haul_mod)

read.csv("observaion_method.csv")
lab<-subset(observation_method, broad_method=lab)
lab_observers<-lmer(detection_rate~method+(1|haul_number),data=lab)
anova(lab_observers)
plot(lab_observers)

sb1<-subset(observation_method, broad_method=="Field")
method_nap<-subset(sb1, site=="Napranum")
method_mod<-lmer(detection_rate~method_2+(1|haul_number),data=method_nap)
anova(method_mod)
plot(method_mod)

##GLMM
read.csv("jelly_glm.csv")
glm<-glm (cbind(detected, non_detected)~cloud_cover+wind_speed_mpers+visibility_m+treatment+mode_size+site, data=jelly_glm, family = binomial(link = logit))
summary(glm)
plot(glm)
  
##final figures
#fig1 - need to get google key working before this step
#big map
w5<- get_map(location = c(lon =142.896968, lat =-15.361503), zoom = 6, maptype = 'toner-lite')
australia_map<- ggmap(w5)
lat<- -12.639424
long<-141.864840
weipa<-data.frame(lat,long)
australia_points<- australia_map + geom_point(aes(x=long, y=lat), data =weipa, size=7, colour="red")+
  theme(legend.position = "")+xlab("")+ylab("")+theme(axis.title.x=element_blank(),
                                                      axis.text.x=element_blank(),
                                                      axis.ticks.x=element_blank(),
                                                      axis.title.y=element_blank(),
                                                      axis.text.y=element_blank(),
                                                      axis.ticks.y =element_blank())
#weipa map
w1<- get_map(location = c(lon =141.884412, lat =-12.686105), zoom = 12, maptype = 'satellite')
Weipa<- ggmap(w1)
weipa_sites_lat<-c(-12.686105,-12.7114,-12.639424)
weipa_sites_long<-c(141.884412,141.801699,141.864840)
site<-c("a","b","c")
site_points<-data.frame(weipa_sites_lat,weipa_sites_long,site)
weipa_points<- Weipa + geom_point(aes(x=weipa_sites_long, y=weipa_sites_lat, shape=site), data =site_points, size=6, colour="red")+
  theme(legend.position = "")+xlab("Longitude")+ylab("Latitude")

#fig2
map1<- get_map(location = c(lon =141.884412, lat =-12.686105), zoom = 17, maptype = 'satellite')
Napranum<- ggmap(map1)
map2<- get_map(location = c(lon =141.801699, lat =-12.7114), zoom=17, maptype = 'satellite')
oTF<- ggmap(map2)
read.csv("")
attach(transect.points)
n_points<-as.data.frame(subset(transect.points,location=="n"))
otf_points<-as.data.frame(subset(transect.points,location=="otf"))
nap_points<- Napranum + geom_point(aes(x=e, y=s, colour=as.factor(transect)), data =n_points, size=3)
otf_points<-oTF+geom_point(aes(x=e, y=s, colour=as.factor(transect)), data =otf_points, size=3)

#fig3
summdata5<-summarySE(size_data, measurevar="size", groupvars="location")
ggplot(summdata5, aes(x=as.factor(location), y=size))+geom_point()+theme_bw()+
  geom_errorbar(aes(ymin=size-se, ymax=size+se), width=.1) +xlab("Location")+ylab("Size (IPD)") + theme_bw()+theme(panel.grid.major = element_blank(), panel.grid.minor = element_blank(),
                                                                                                                   panel.background = element_blank(), axis.line = element_line(colour = "black"))+
  theme(panel.border = element_blank(), panel.grid.major = element_blank(),                                                                                                         panel.grid.minor = element_blank(), axis.line = element_line(colour = "black"),legend.position = "")+scale_color_manual(values = c("black","grey"))
#fig4
ggplot(size_data, aes(x=size))+geom_histogram(bins = 50)+
  facet_grid(location~.)+
  theme_bw()+xlab("IPD (cm)")+ylab("Count (number of individuals)")+
  theme(panel.grid.major = element_blank(), panel.grid.minor = element_blank(),
        panel.background = element_blank(), axis.line = element_line(colour = "black"))
#fig5
p1<-ggplot(summdata_ob, aes(x=as.factor(method), y=detection_decimal, color=as.factor(altitude), shape=as.factor(location)))+geom_point(size=3,position=position_dodge(width = .1))+theme_bw()+
  geom_errorbar(aes(ymin=detection_decimal-se, ymax=detection_decimal+se), width=.1, position="dodge") +xlab("Observation method")+ylab("Detection rate")+theme_bw()+
  theme(panel.grid.major = element_blank(), panel.grid.minor = element_blank(),
        panel.background = element_blank(), axis.line = element_line(colour = "black"))+theme_bw() + theme(panel.border = element_blank(), panel.grid.major = element_blank(),                                                                                                         panel.grid.minor = element_blank(), axis.line = element_line(colour = "black"),legend.position = "")+scale_color_manual(values = c("black","grey"))
#fig7
ggplot(jelly_glm, aes(x=mode_size, y=max_detection_decimal))+geom_point()+geom_point()+theme_classic()+
  xlab("Size (IPD cm)")+ylab("Detection Rate") +ylim(0,1)+geom_smooth(method = lm)

#fig6
ggplot(jelly_glm, aes(x=cloud_cover, y=max_detection_decimal))+geom_point()+theme_classic()+
  xlab("Cloud cover (okatas)")+ylab("Detection Rate") +ylim(0,1)+geom_smooth(method = lm)
